# Supplementary material for: Association of Antibody Responses to Helicobacter pylori Proteins with Colorectal Adenoma and Colorectal Cancer
Source: Pathogens. 2024 Oct 14;13(10):897. doi: 10.3390/pathogens13100897 (PMC11510280; doi:10.3390/pathogens13100897)
Supplement: Supplementary file 1 [file pathogens-13-00897-s001.zip]

Archive with 1 entries (1 files):
- pathogens-3195804-supplementary.pdf
